# Supplementary material for: Temporal single-cell RNA sequencing dataset of gastroesophagus development from embryonic to post-natal stages
Source: Sci Data. 2024 Nov 16;11:1238. doi: 10.1038/s41597-024-04081-7 (PMC11569200; doi:10.1038/s41597-024-04081-7)
Supplement: Supplementary file 1 — Supplementary Table S1 [file 41597_2024_4081_MOESM1_ESM.xlsx]

## Sheet: GEJ_Tissue_Metrics
Supplementary Table 1: This worksheet presents detailed quality control (QC) metrics for single-cell RNA sequencing (scRNA-seq) data obtained from mouse gastroesophagus tissue, generated using the Single Cell 3’ Cell Multiplexing protocol from 10X Genomics.
	Library.or.Sample	Library.Type	Grouped.By	Group.Name	Metric.Name	Metric.Value
1	Library	Gene Expression	Fastq ID	L2200660_Genexp_PGP_20k	Number of reads	1,141,720,766
2	Library	Gene Expression	Fastq ID	L2200660_Genexp_PGP_20k	Number of short reads skipped	0
3	Library	Gene Expression	Fastq ID	L2200660_Genexp_PGP_20k	Q30 RNA read	95.4%
4	Library	Gene Expression	Fastq ID	L2200660_Genexp_PGP_20k	Q30 UMI	96.0%
5	Library	Gene Expression	Fastq ID	L2200660_Genexp_PGP_20k	Q30 barcodes	95.9%
6	Library	Gene Expression	Physical library ID	GEX_1	Cell-associated barcodes identified as multiplets	1036 (6.10%)
7	Library	Gene Expression	Physical library ID	GEX_1	Cell-associated barcodes not assigned any CMOs	5912 (34.83%)
8	Library	Gene Expression	Physical library ID	GEX_1	Cells assigned to a sample	10027 (59.07%)
9	Library	Gene Expression	Physical library ID	GEX_1	Confidently mapped antisense	1.79%
10	Library	Gene Expression	Physical library ID	GEX_1	Confidently mapped to exonic regions	67.48%
11	Library	Gene Expression	Physical library ID	GEX_1	Confidently mapped to genome	89.37%
12	Library	Gene Expression	Physical library ID	GEX_1	Confidently mapped to intergenic regions	2.90%
13	Library	Gene Expression	Physical library ID	GEX_1	Confidently mapped to intronic regions	18.99%
14	Library	Gene Expression	Physical library ID	GEX_1	Confidently mapped to transcriptome	64.56%
15	Library	Gene Expression	Physical library ID	GEX_1	Estimated number of cells	16,975
16	Library	Gene Expression	Physical library ID	GEX_1	Fraction reads in cells	91.12%
17	Library	Gene Expression	Physical library ID	GEX_1	Mapped to genome	93.64%
18	Library	Gene Expression	Physical library ID	GEX_1	Mean reads per cell	67,259
19	Library	Gene Expression	Physical library ID	GEX_1	Number of reads	1,141,720,766
20	Library	Gene Expression	Physical library ID	GEX_1	Number of reads in the library	1,141,720,766
21	Library	Gene Expression	Physical library ID	GEX_1	Sequencing saturation	66.26%
22	Library	Gene Expression	Physical library ID	GEX_1	Valid UMIs	99.96%
23	Library	Gene Expression	Physical library ID	GEX_1	Valid barcodes	97.81%
24	Library	Multiplexing Capture			Cell-associated barcodes identified as multiplets	1036 (6.10%)
25	Library	Multiplexing Capture			Cells assigned to a sample	10027 (59.07%)
26	Library	Multiplexing Capture			Estimated number of cell-associated barcodes	16,975
27	Library	Multiplexing Capture			Median CMO UMIs per cell	2,839
28	Library	Multiplexing Capture			Number of samples assigned at least one cell	11
29	Library	Multiplexing Capture			Singlet capture ratio	0.69
30	Library	Multiplexing Capture	CMO Name	CMO301	CMO signal-to-noise ratio	6.20
31	Library	Multiplexing Capture	CMO Name	CMO301	Cells assigned to CMO	8.55%
32	Library	Multiplexing Capture	CMO Name	CMO301	Fraction reads in cell-associated barcodes	75.97%
33	Library	Multiplexing Capture	CMO Name	CMO302	CMO signal-to-noise ratio	5.71
34	Library	Multiplexing Capture	CMO Name	CMO302	Cells assigned to CMO	7.59%
35	Library	Multiplexing Capture	CMO Name	CMO302	Fraction reads in cell-associated barcodes	73.30%
36	Library	Multiplexing Capture	CMO Name	CMO303	CMO signal-to-noise ratio	5.85
37	Library	Multiplexing Capture	CMO Name	CMO303	Cells assigned to CMO	8.33%
38	Library	Multiplexing Capture	CMO Name	CMO303	Fraction reads in cell-associated barcodes	76.45%
39	Library	Multiplexing Capture	CMO Name	CMO304	CMO signal-to-noise ratio	5.18
40	Library	Multiplexing Capture	CMO Name	CMO304	Cells assigned to CMO	12.85%
41	Library	Multiplexing Capture	CMO Name	CMO304	Fraction reads in cell-associated barcodes	61.71%
42	Library	Multiplexing Capture	CMO Name	CMO305	CMO signal-to-noise ratio	4.02
43	Library	Multiplexing Capture	CMO Name	CMO305	Cells assigned to CMO	14.38%
44	Library	Multiplexing Capture	CMO Name	CMO305	Fraction reads in cell-associated barcodes	65.04%
45	Library	Multiplexing Capture	CMO Name	CMO306	CMO signal-to-noise ratio	4.32
46	Library	Multiplexing Capture	CMO Name	CMO306	Cells assigned to CMO	16.76%
47	Library	Multiplexing Capture	CMO Name	CMO306	Fraction reads in cell-associated barcodes	60.21%
48	Library	Multiplexing Capture	CMO Name	CMO307	CMO signal-to-noise ratio	4.94
49	Library	Multiplexing Capture	CMO Name	CMO307	Cells assigned to CMO	4.50%
50	Library	Multiplexing Capture	CMO Name	CMO307	Fraction reads in cell-associated barcodes	40.91%
51	Library	Multiplexing Capture	CMO Name	CMO308	CMO signal-to-noise ratio	2.90
52	Library	Multiplexing Capture	CMO Name	CMO308	Cells assigned to CMO	7.94%
53	Library	Multiplexing Capture	CMO Name	CMO308	Fraction reads in cell-associated barcodes	37.94%
54	Library	Multiplexing Capture	CMO Name	CMO309	CMO signal-to-noise ratio	2.97
55	Library	Multiplexing Capture	CMO Name	CMO309	Cells assigned to CMO	9.32%
56	Library	Multiplexing Capture	CMO Name	CMO309	Fraction reads in cell-associated barcodes	36.24%
57	Library	Multiplexing Capture	CMO Name	CMO310	CMO signal-to-noise ratio	3.81
58	Library	Multiplexing Capture	CMO Name	CMO310	Cells assigned to CMO	4.52%
59	Library	Multiplexing Capture	CMO Name	CMO310	Fraction reads in cell-associated barcodes	33.29%
60	Library	Multiplexing Capture	CMO Name	CMO311	CMO signal-to-noise ratio	2.45
61	Library	Multiplexing Capture	CMO Name	CMO311	Cells assigned to CMO	5.27%
62	Library	Multiplexing Capture	CMO Name	CMO311	Fraction reads in cell-associated barcodes	26.68%
63	Library	Multiplexing Capture	CMO Name	CMO312	CMO signal-to-noise ratio	0.03
64	Library	Multiplexing Capture	CMO Name	CMO312	Cells assigned to CMO	0.00%
65	Library	Multiplexing Capture	CMO Name	CMO312	Fraction reads in cell-associated barcodes	21.03%
66	Library	Multiplexing Capture	Fastq ID	L2200660_Cell_Plex_PGP_20k	Number of reads	202,443,640
67	Library	Multiplexing Capture	Fastq ID	L2200660_Cell_Plex_PGP_20k	Number of short reads skipped	0
68	Library	Multiplexing Capture	Fastq ID	L2200660_Cell_Plex_PGP_20k	Q30 RNA read	97.2%
69	Library	Multiplexing Capture	Fastq ID	L2200660_Cell_Plex_PGP_20k	Q30 UMI	96.8%
70	Library	Multiplexing Capture	Fastq ID	L2200660_Cell_Plex_PGP_20k	Q30 barcodes	96.6%
71	Library	Multiplexing Capture	Physical library ID	CMO_1	Cell-associated barcodes identified as multiplets	1036 (6.10%)
72	Library	Multiplexing Capture	Physical library ID	CMO_1	Cell-associated barcodes not assigned any CMOs	5912 (34.83%)
73	Library	Multiplexing Capture	Physical library ID	CMO_1	Cells assigned to a sample	10027 (59.07%)
74	Library	Multiplexing Capture	Physical library ID	CMO_1	Estimated number of cell-associated barcodes	16,975
75	Library	Multiplexing Capture	Physical library ID	CMO_1	Fraction CMO reads	97.05%
76	Library	Multiplexing Capture	Physical library ID	CMO_1	Fraction CMO reads usable	31.45%
77	Library	Multiplexing Capture	Physical library ID	CMO_1	Fraction reads from multiplets	2.70%
78	Library	Multiplexing Capture	Physical library ID	CMO_1	Fraction reads in cell-associated barcodes	32.55%
79	Library	Multiplexing Capture	Physical library ID	CMO_1	Fraction unrecognized CMO	2.95%
80	Library	Multiplexing Capture	Physical library ID	CMO_1	Mean reads per cell-associated barcode	11,524
81	Library	Multiplexing Capture	Physical library ID	CMO_1	Median CMO UMIs per cell-associated barcode	2,715
82	Library	Multiplexing Capture	Physical library ID	CMO_1	Number of reads	202,443,640
83	Library	Multiplexing Capture	Physical library ID	CMO_1	Samples assigned at least one cell	11
84	Library	Multiplexing Capture	Physical library ID	CMO_1	Sequencing saturation	26.60%
85	Library	Multiplexing Capture	Physical library ID	CMO_1	Valid UMIs	99.99%
86	Library	Multiplexing Capture	Physical library ID	CMO_1	Valid barcodes	99.44%

## Sheet: Tissue_Sample_Groups
Supplementary Table 1: This worksheet presents detailed quality control (QC) metrics for single-cell RNA sequencing (scRNA-seq) data obtained from gastroesophagus tissue at the individual sample level.
	Sample_ID	Tag	Cells	Confidently mapped antisense	Confidently mapped to exonic regions	Confidently mapped to genome	Confidently mapped to intergenic regions	Confidently mapped to intronic regions	Confidently mapped to transcriptome	Mapped to genome	Median UMI counts per cell	Median genes per cell	Median reads per cell	Number of reads assigned to the sample	Total genes detected
1	E15_Eso	Sample_01	857	1.78%	65.35%	89.41%	2.63%	21.44%	62.43%	95.35%	9,671	3,223	45,226	43,429,982	19,337
2	E15_Junc	Sample_02	761	1.82%	66.83%	91.59%	2.68%	22.09%	63.84%	95.47%	10,810	3,547	51,728	45,014,173	19,216
3	E15_Sto	Sample_03	835	1.87%	66.32%	91.85%	2.70%	22.83%	63.28%	95.47%	11,608	3,804	57,057	57,884,516	19,829
4	E19_Eso	Sample_04	1,288	1.75%	68.47%	90.33%	2.63%	19.23%	65.60%	95.42%	8,274	2,882	36,916	55,840,491	19,504
5	E19_Junc	Sample_05	1,442	1.77%	68.86%	91.81%	2.53%	20.41%	65.93%	95.55%	10,191	3,394	49,176	86,902,290	20,517
6	E19_Sto	Sample_06	1,681	1.64%	69.32%	91.27%	2.56%	19.39%	66.51%	95.59%	9,749	3,279	47,064	101,927,396	20,559
7	Pup_Eso	Sample_07	451	1.87%	67.95%	90.67%	3.22%	19.50%	64.99%	94.65%	4,158	1,838	20,505	11,704,035	17,115
8	Pup_Junc	Sample_08	796	1.44%	72.63%	91.87%	2.63%	16.61%	70.02%	95.54%	7,530	2,490	36,590	55,226,725	19,274
9	Pup_Sto	Sample_09	935	1.36%	73.99%	92.03%	2.69%	15.36%	71.47%	95.52%	6,826	2,422	32,983	64,802,610	19,392
10	Adult_Eso	Sample_10	453	1.40%	68.28%	91.08%	3.82%	18.98%	65.67%	94.67%	4,943	2,004	25,296	19,989,891	17,384
11	Adult_Junc	Sample_11	528	1.31%	68.58%	89.17%	6.04%	14.54%	66.26%	94.06%	2,092	454	11,455	15,580,441	16,772

## Sheet: GEJ_Organoid_Metrics
Supplementary Table 1:This worksheet presents detailed quality control (QC) metrics for single-cell RNA sequencing (scRNA-seq) data obtained from mouse gastroesophageal epithelial organoids, generated using the MULTI-Seq protocol.
	Library.or.Sample	Library.Type	Metric.Name	Metric.Value
1	Library	Gene Expression	Number of reads	886002526
2	Library	Gene Expression	Q30 Sample Index	0.965
3	Library	Gene Expression	Q30 RNA read	0.962
4	Library	Gene Expression	Q30 UMI	0.976
5	Library	Gene Expression	Q30 barcodes	0.976
9	Library	Gene Expression	Confidently mapped antisense	0.011
10	Library	Gene Expression	Confidently mapped to exonic regions	0.766
11	Library	Gene Expression	Confidently mapped to genome	0.888
12	Library	Gene Expression	Confidently mapped to intergenic regions	0.032
13	Library	Gene Expression	Confidently mapped to intronic regions	0.09
14	Library	Gene Expression	Confidently mapped to transcriptome	0.744
15	Library	Gene Expression	Estimated number of cells	6457
16	Library	Gene Expression	Fraction reads in cells	0.851
17	Library	Gene Expression	Mapped to genome	0.955
18	Library	Gene Expression	Mean reads per cell	137216
19	Library	Gene Expression	Median genes per cell	4335
20	Library	Gene Expression	Total genes detected	21027
21	Library	Gene Expression	Median UMI counts per cell	25827
22	Library	Gene Expression	Number of reads in the library	886002526
23	Library	Gene Expression	Sequencing saturation	0.608
24	Library	Gene Expression	Valid UMIs	1
25	Library	Gene Expression	Valid barcodes	0.986
